# Supplementary material for: ImmunoPET Imaging Identifies the Optimal Timepoint for Combination Therapy in Xenograft Models of Triple-Negative Breast Cancer
Source: Cancers (Basel). 2023 Mar 3;15(5):1589. doi: 10.3390/cancers15051589 (PMC10001369; doi:10.3390/cancers15051589)
Supplement: Supplementary file 1 [file cancers-15-01589-s001.zip]

Archive with 1 entries (1 files):
- cancers-2179500-supplementary.pdf
